# Supplementary material for: Association Between Intraoperative Oliguria and Postoperative Acute Kidney Injury in Patients Undergoing Hepatobiliary and Pancreatic Surgery Within an Enhanced Recovery After Surgery Protocol: A Retrospective Cohort Study
Source: J Clin Med. 2026 Jul 4;15(13):5240. doi: 10.3390/jcm15135240 (PMC13363048; doi:10.3390/jcm15135240)
Supplement: Supplementary file 1 [file jcm-15-05240-s001.zip]

Archive with 1 entries (1 files):
- jcm-4394811-supplementary.pdf
